# Supplementary material for: Marked variations in gut microbiota and some innate immune responses of fresh water crayfish, marron (Cherax cainii, Austin 2002) fed dietary supplementation of Clostridium butyricum
Source: PeerJ. 2019 Aug 27;7:e7553. doi: 10.7717/peerj.7553 (PMC6716501; doi:10.7717/peerj.7553)
Supplement: Supplemental Information 1 [file peerj-07-7553-s001.xlsx]

## Sheet: WG
SL No	Tank	Feed	WT1	WT2		WG		SGR	Moult
1	A1	Control diet	66.9	92.2		25.3		0.534602	0
2	A1	Control diet	69.2	78.2		9		0.203781	0
3	A1	Control diet	68.8	86.5		17.7		0.381568	0
4	A1	Control diet	69.8	88.9		19.1		0.40313	0
5	A2	Control diet	71.9	89.3		17.4		0.361209	0
6	A2	Control diet	69.6	89.5		19.9		0.419123	0
7	A2	Control diet	75.4	104.3		28.9		0.540773	1
8	A2	Control diet	69.8	92.5		22.7		0.469291	0
9	A3	Control diet	70.4	98.7		28.3		0.563153	1
10	A3	Control diet	71.4	87.5		16.1		0.338902	0
11	A3	Control diet	65.7	93.2		27.5		0.582748	0
12	A3	Control diet	67.4	95.4		28		0.579056	1
					Final WG	21.6583	Final SGR	0.448111
					STD	6.17774	STD	0.117354
					SE	1.78336	SE	0.0338771
1	B1	Probiotic diet	68.2	94.4		26.2		0.541828	1
2	B1	Probiotic diet	70.5	99.6		29.1		0.575916	1
3	B1	Probiotic diet	68.5	92.2		23.7		0.495211	0
4	B1	Probiotic diet	69.8	94.8		25		0.510226	1
5	B2	Probiotic diet	72.2	101.7		29.5		0.570979	1
6	B2	Probiotic diet	70.6	96.1		25.5		0.513932	1
7	B2	Probiotic diet	68.5	93.1		24.6		0.511401	1
8	B2	Probiotic diet	67.3	91.5		24.2		0.511965	1
9	B3	Probiotic diet	68.8	95.9		27.1		0.553504	1
10	B3	Probiotic diet	72.3	102.8		30.5		0.586602	1
11	B3	Probiotic diet	68.3	89.2		20.9		0.444952	1
12	B3	Probiotic diet	70.2	98.8		28.6		0.569582	1
					Final WG	26.2417	Final SGR	0.532175	0.000330157
					STD	2.81504	STD	0.0415139
					SE	0.812633	SE	0.011984
					P-value	0.0337899	P-value	0.0305194
