# Supplementary material for: Marked variations in gut microbiota and some innate immune responses of fresh water crayfish, marron (Cherax cainii, Austin 2002) fed dietary supplementation of Clostridium butyricum
Source: PeerJ. 2019 Aug 27;7:e7553. doi: 10.7717/peerj.7553 (PMC6716501; doi:10.7717/peerj.7553)
Supplement: Supplemental Information 5 [file peerj-07-7553-s005.xlsx]

## Sheet: Sheet1
	CON1	CON2	CON3	CON4	PRO1	PRO2	PRO3	PRO4
Acidobacteria	0	0	0	0	0	0	2	0
Actinobacteria	0	0	0	13	1	6	78	0
Bacteroidetes	0	0	0	94	0	0	3	3
Chloroflexi	0	0	0	0	0	3	0	0
Cyanobacteria	0	5	0	0	3	36	39	0
Firmicutes	4	5	0	4	6	57	0	0
Fusobacteria	153	456	13	0	7625	4389	0	0
Planctomycetes	0	0	0	0	0	0	211	0
Proteobacteria	5605	7048	3284	4640	2050	1259	2010	4594
Verrucomicrobia	0	0	0	0	0	0	110	0
	Control	Probiotic
Acidobacteria	0	2
Actinobacteria	13	85
Bacteroidetes	94	6
Chloroflexi	0	3
Cyanobacteria	5	78
Firmicutes	13	63
Fusobacteria	622	12014
Planctomycetes	0	211
Proteobacteria	20577	9913
Verrucomicrobia	0	110
	21324	22485
	Control	Probiotic
Acidobacteria	0	8.89482e-05
Actinobacteria	0.000609642	0.0037803
Bacteroidetes	0.00440818	0.000266845
Cyanobacteria	0.000234478	0.00346898
Firmicutes	0.000609642	0.00280187
Fusobacteria	0.029169	0.534312
Planctomycetes	0	0.00938403
Proteobacteria	0.964969	0.440872
Verrucomicrobia	0	0.00489215
