# Supplementary material for: Marked variations in gut microbiota and some innate immune responses of fresh water crayfish, marron (Cherax cainii, Austin 2002) fed dietary supplementation of Clostridium butyricum
Source: PeerJ. 2019 Aug 27;7:e7553. doi: 10.7717/peerj.7553 (PMC6716501; doi:10.7717/peerj.7553)
Supplement: Supplemental Information 6 [file peerj-07-7553-s006.txt]

Condition	Control	Control	Control	Control	Probiotic	Probiotic	Probiotic	Probiotic
Type	Normal	Normal	Normal	Normal	Treated	Treated	Treated	Treated
SampleID	CON1	CON2	CON3	CON4	PRO1	PRO2	PRO3	PRO4
Bacteria	1	1	1	1	1	1	1	1
ko00010	5392.578139	25521.01429	8665.369264	29731.89987	1848.294048	1277.903571	7573.360714	28942.10225
ko00020	3415.404762	16517.97857	5306.564286	15102.98399	1113.171429	808.6571429	4678.946429	15222.03042
ko00030	2604.543723	12021.17143	4386.061472	17470.35119	1294.836905	699.7178571	5306.653571	16960.2631
ko00040	1189.537879	4910.2	2374.122727	14900.68704	992.975	378.325	3001.65	13682.84537
ko00051	3030.355628	13980.84286	5109.163853	20773.93571	1264.99881	724.3107143	3693.707143	20115.48452
Galactose, metabolism	3071.280519	14793.42857	4836.70974	14223.70714	777.6464286	662.0821429	2114.071429	14272.20357
ko00053	800.7967532	3409.221429	1500.79329	9301.046561	453.5119048	212.7428571	1542.028571	8770.958466
ko00061	2149.324242	10385.45	3334.221212	8647.511111	665.3083333	533.275	3851.85	9079.119444
Fatty_acid_degradation	1469.775541	6868.671429	2459.487229	8211.47619	652.6452381	400.8928571	4009.528571	8442.054762
ko00072	295.9967532	1301.171429	577.14329	1295.500265	119.1119048	109.6928571	1738.428571	1715.328836
ko00100	0	0	0	0	0	0	13.5	0
ko00120	0.066666667	0.45	13.75	4.2	0	1.95	92.95	36.93333333
ko00121	0.818181818	0.4	2.090909091	6	0	4.4	107.65	75.1
ko00130	2445.824892	11713.03571	3810.312554	12719.19087	934.2059524	558.3464286	2326.639286	12421.60516
ko00140	114.7333333	587.5	158.55	180.887963	29.675	23.475	95.075	218.487963
ko00190	5839.202165	28156.03571	9219.132251	25897.37884	1846.472619	1461.096429	10240.21429	26292.08479
ko00195	1012.240693	4894.621429	1596.912987	4474.520635	329.8285714	255.4928571	2445.078571	4498.38254
ko00196	0	0	0	0	0	0	207	0
ko00220	2325.998052	11106.24286	3660.009307	11916.53201	677.5488095	568.5607143	3940.807143	12279.53082
ko00230	10227.79416	49170.17857	16023.49459	48396.22751	3298.904762	2470.707143	14902.67143	48624.73228
ko00232	0	0	0	0	0	8	126.5	0
Pyrimidine_metabolism	7815.493074	37903.93571	12047.80346	35672.26217	2328.480952	1857.621429	10435.71429	35531.85979
ko00250	3898.385281	18913.20714	6003.024026	15635.02725	1226.817857	947.7892857	5903.692857	16220.19511
ko00253	3.833333333	7.5	10.66666667	28.83333333	3.708333333	0.625	0	34.04166667
Glycine, serine, and, threonine, metabolism	4060.715584	19224.70714	6564.425541	21347.49392	1588.734524	1076.639286	8528.042857	21300.57844
ko00261	1268.743074	6126.535714	1961.536797	5901.554762	416.422619	296.2464286	1529.014286	5908.727381
ko00270	4181.580087	19852.02143	6715.89329	22335.20582	1557.611905	1035.642857	6794.128571	21981.65106
ko00280	2123.384199	10331.36429	3358.866234	7456.459127	503.2607143	583.7535714	6136.810714	8537.728175
ko00281	642.7322511	3066.457143	989.9588745	2953.48373	209.8511905	144.1892857	786.6178571	2984.626587
ko00290	2079.687013	9895.685714	3315.889827	9909.549206	712.4309524	501.3214286	3232.314286	9908.246825
ko00300	2016.978355	9773.442857	3125.310823	8870.38664	625.3654762	493.3607143	3009.282143	8927.76045
Lysine_degradation	995.7612554	4483.335714	1735.477706	6177.360317	517.397619	313.6714286	3962.264286	6456.557937
ko00311	1.316666667	0.45	26.5	26.7	0	5.95	234.95	39.43333333
ko00330	2597.643506	12355.69286	4134.419913	14935.3672	769.5654762	663.0607143	5576.507143	14896.03267
ko00332	253.0601732	1223.642857	393.1032468	1125.824603	82.45714286	62.48571429	413.5071429	1130.865079
Prodigiosin_biosynthesis	406.237013	1878.335714	670.7398268	2272.026984	169.5309524	127.5714286	1643.764286	2367.224603
ko00340	1760.371429	8542.678571	2733.414286	7425.671032	431.2714286	444.7571429	3287.996429	7751.56746
ko00350	1477.788528	6898.185714	2429.647403	9172.190873	856.8892857	399.4464286	2881.189286	8755.521825
ko00360	1282.560823	5774.878571	2234.277922	9981.934921	1008.771429	381.7071429	3837.071429	9559.339683
ko00361	19.24761905	29.83571429	120.6428571	1507.615873	120.3392857	32.49642857	824.7642857	1250.621825
ko00362	726.7194805	3203.471429	1369.156926	7255.225265	861.0119048	285.3428571	4482.753571	7240.578836
ko00363	0	0	4.25	0	0	0	4.5	0
ko00364	17.44761905	30.38571429	95.14285714	1537.715873	227.8392857	27.04642857	493.8142857	1396.721825
ko00365	0	0	0	0	0	4	197	0
ko00380	1055.529654	4963.264286	1784.72684	5656.820238	387.227381	297.1535714	3479.560714	6013.872619
ko00400	2779.263636	13452.25	4358.501515	11930.73333	849.1416667	689.575	4650.15	12365.04167
ko00401	506.1203463	2447.985714	787.2064935	2231.760317	164.9142857	132.6714286	1059.714286	2300.64127
ko00404	3.833333333	7.5	74.41666667	37.05555556	3.708333333	0.625	0	34.26388889
ko00405	244.5753247	1208.642857	378.6790043	1044.088492	48.16547619	59.36071429	437.1321429	1064.712302
ko00410	1404.338528	6755.085714	2172.397403	6297.096429	410.8892857	353.1464286	2717.889286	6633.877381
ko00430	861.5640693	4235.707143	1292.801299	3102.144841	157.9928571	223.8642857	1468.617857	3316.146032
ko00440	352.1595238	1429.257143	702.1952381	4899.672619	152.5761905	104.0642857	1670.317857	4520.940476
Selenocompound, metabolism	2261.611255	11000.83571	3495.194372	9795.604762	684.6559524	523.7464286	2486.064286	9761.794048
ko00460	773.1393939	3702.35	1270.580303	3757.972222	262.6333333	177.15	1085.5	3919.522222
ko00471	506.5385281	2447.235714	793.0474026	2234.560317	164.9142857	119.4214286	692.2142857	2301.34127
ko00472	1.033333333	0.25	8.5	31.225	26.875	15.625	349.875	2.691666667
ko00473	395.817316	1867.735714	633.891342	2131.874206	192.697619	104.1214286	699.9392857	2090.363492
ko00480	2371.959307	11200.02857	3868.220346	13612.62937	831.2630952	594.9321429	4151.571429	13275.27579
ko00500	5196.105411	24088.16429	8697.688961	32175.95265	1764.185714	1119.078571	3726.735714	31171.88836
ko00510	3.983333333	7.5	19.16666667	36.53333333	3.708333333	0.625	46.5	34.34166667
ko00511	601.3354978	3002.785714	905.2489177	2122.585317	72.25595238	114.4464286	40.08928571	2148.96627
ko00513	240.1649351	1198.671429	349.5675325	671.4900794	44.02857143	46.69285714	19.30357143	705.3436508
ko00514	0	0	8.5	0	0	0	4.5	0
ko00515	0	0	8.5	0	0	0	4.5	0
ko00520	6008.74697	28554.45	9639.034848	32134.16019	2231.008333	1368.825	6124.675	31368.77685
ko00521	897.9106061	4306.5	1416.236364	4017.162037	245.975	247.575	2027.275	4245.89537
ko00523	505.8132035	2444.342857	762.6350649	1640.828307	110.3071429	141.1357143	1117.607143	1804.718783
ko00524	125.7119048	611.8214286	198.5857143	546.4678571	41.22857143	31.24285714	200.7535714	566.4880952
ko00525	253.1268398	1223.642857	388.8532468	1141.06164	82.45714286	70.48571429	539.0071429	1130.702116
ko00531	253.3950216	1223.192857	394.9441558	1097.680159	82.45714286	56.53571429	212.0571429	1092.653968
ko00540	2683.307143	12895.44286	4087.371429	12629.49127	1130.782143	617.8607143	2563.907143	12721.62341
ko00550	2452.269264	11721.04286	3949.748701	12245.66071	937.0571429	595.8357143	3631.682143	12228.62619
ko00561	1767.982035	8569.878571	2702.967316	7455.686772	634.2297619	423.5821429	2426.571429	7556.749868
ko00562	559.6207792	2547.842857	964.3396104	4141.446825	157.8071429	159.4357143	1276.907143	4278.603968
ko00564	2691.912771	12913.13571	4224.685281	13193.67606	950.9309524	638.3214286	3365.189286	13045.21534
ko00565	13.23008658	24.07142857	35.87662338	423.1900794	38.42857143	3.892857143	34.80357143	352.0103175
ko00571	0	0	8.5	0	0	0	63	0
ko00572	12.74675325	24.07142857	35.87662338	422.2308201	38.42857143	3.892857143	94.05357143	349.6177249
ko00590	261.9720779	1240.164286	413.4722944	1510.111905	90.30238095	58.32857143	208.6357143	1485.230952
ko00591	17.06341991	31.57142857	46.54329004	462.0234127	42.13690476	4.517857143	18.30357143	386.0519841
ko00592	270.4735931	1254.514286	434.3965368	1569.703571	124.5940476	59.30357143	150.1107143	1480.372619
ko00600	368.8571429	1817.792857	553.3880952	1248.007011	62.09047619	72.48571429	190.4821429	1268.589153
ko00603	365.3935065	1810.042857	537.1532468	1193.632937	58.38214286	70.11071429	29.23214286	1231.940079
ko00604	240.1649351	1198.671429	349.5675325	671.4900794	44.02857143	46.69285714	19.30357143	705.3436508
ko00620	5640.723593	27063.61429	8881.663203	27636.59153	1988.027381	1422.253571	10042.88571	27635.48558
ko00621	16.62857143	24.92142857	51.53571429	537.7428571	119.0535714	19.86785714	419.5285714	473.9964286
ko00622	18.7952381	25.47142857	65.78571429	644.2428571	226.5535714	22.41785714	319.8285714	628.0297619
ko00623	19.94761905	29.58571429	114.8928571	1520.215873	120.3392857	18.74642857	394.0142857	1252.021825
Polycyclic, aromatic, hydrocarbon, degradation	1.3	0.65	5	54.65	53.75	25.9	636.15	77.45
ko00625	403.9396104	1889.078571	699.9551948	2817.72381	174.0964286	152.6821429	2535.571429	2717.220238
ko00626	390.6443723	1860.657143	639.9194805	2430.980952	270.0428571	115.3142857	885.7928571	2257.890476
ko00627	427.4601732	1921.192857	744.3199134	4073.360714	378.3404762	114.1357143	1098.882143	3868.742857
ko00630	3333.575541	15976.47143	5345.570563	16231.41138	1206.686905	1033.217857	11677.97857	16580.38161
ko00633	379.4313853	1834.142857	578.425974	1366.382937	230.7571429	106.8357143	722.0821429	1454.381746
ko00640	4004.972944	19491.07857	6196.321861	16084.00251	1249.504762	998.2571429	7323.046429	16919.44894
ko00642	257.7268398	1230.442857	398.5199134	1180.463492	139.9154762	63.16071429	224.0571429	1130.578968
ko00643	358.7071429	1789.142857	538.4714286	1293.927381	101.0071429	77.58571429	382.3321429	1438.809524
ko00650	4022.038961	19153.24286	6424.447186	17943.28479	1424.115476	1004.410714	7292.082143	18427.69193
ko00660	1433.911255	6811.435714	2277.344372	6418.588095	467.4309524	340.5714286	2125.314286	6483.402381
ko00670	1892.589394	9161.65	2954.280303	8063.116667	583.7083333	481.275	3559.4	8249.441667
ko00680	3217.39697	15397.05	5056.734848	15403.31296	1107.083333	913.8	7447.55	15134.97963
ko00710	2104.923593	9960.064286	3408.92987	11989.48135	821.5857143	562.1285714	4600.210714	11486.60873
ko00720	3823.609957	18405.56429	6011.811688	17351.78413	1313.285714	994.6785714	7545.785714	17653.93651
ko00730	1661.778355	7987.942857	2596.160823	8326.41164	632.7154762	408.7607143	2436.257143	8199.96045
ko00740	1404.042857	6753.507143	2214.728571	6548.361508	518.8178571	330.8392857	1595.617857	6650.204365
Vitamin B6, metabolism	1150.281169	5529.964286	1801.534416	5372.961905	355.7357143	266.1285714	1297.385714	5408.197619
ko00760	2693.39697	12916.75	4236.868182	12054.66852	1033.55	732.4	5496	12347.86852
ko00770	2348.092424	11151.65	3756.945455	11497.37778	863.9	587.45	4111	11434.04444
Biotin, metabolism	1578.548268	7450.121429	2543.734199	8209.691005	651.7369048	402.0178571	3121.128571	8357.794577
ko00785	379.1902597	1835.014286	586.5298701	1655.648016	123.6857143	87.77857143	441.3107143	1657.80873
ko00790	3848.162554	18818.70714	5862.16039	15174.00966	1047.942857	867.1142857	3824.517857	15481.31085
ko00791	54.25952381	107.3071429	160.5952381	1969.647619	50.35119048	27.28928571	580.0928571	1906.765476
ko00830	150.5357143	659.9642857	292.6571429	1372.000794	91.21071429	45.15357143	444.4857143	1265.161508
ko00860	2401.490043	11612.53571	3778.638312	10772.00106	1228.664286	759.1714286	8850.964286	11209.53201
ko00900	1426.259524	6794.457143	2312.061905	6816.450397	537.3595238	386.6142857	3452.267857	7084.934921
ko00901	0	0	0	0	0	0	1.5	0
ko00902	0	0	4.25	0	0	0	0	0
ko00903	280.8021645	1274.185714	483.0155844	2000.490873	132.4392857	84.79642857	1279.639286	2092.171825
ko00906	0	1.5	38.25	10	0	30.5	823	0
ko00908	126.5300866	611.8214286	194.4266234	564.6900794	41.22857143	31.24285714	202.2535714	566.7103175
ko00909	0	0	0	0	0	0	24	0
ko00910	2136.816017	10004.91429	3437.725325	12433.42209	951.3357143	558.7285714	4107.060714	12009.29947
ko00920	2369.508225	10811.48571	4005.212554	16251.54272	1591.480952	697.8214286	6287.789286	15986.83201
Caprolactam, degradation	268.8902597	1249.164286	451.9798701	1594.148016	120.8857143	77.32857143	940.5107143	1706.70873
ko00940	406.519697	1893.6	718.4984848	3099.5	178.2333333	98.1	632.65	2878.533333
ko00943	113.3	587.3	153.3	128.5	2.8	21.4	0.5	177.9
ko00950	264.8538961	1248.164286	432.5480519	1540.948016	120.8857143	68.32857143	518.7607143	1519.40873
ko00960	520.1805195	2473.778571	818.9597403	2956.77381	230.6464286	133.2321429	968.4714286	2969.170238
ko00965	125.7952381	611.8214286	190.0857143	552.9678571	41.22857143	27.24285714	129.5035714	565.1547619
ko00966	130.3634199	619.3214286	210.84329	583.5234127	44.93690476	31.86785714	207.2535714	599.2519841
ko00970	16194.95519	79042.83571	24507.93074	63375.40384	4667.630952	3684.521429	15923.53929	65143.65979
ko00980	556.2253247	2546.792857	986.3623377	4191.221825	238.4321429	172.8107143	1753.282143	3922.678968
ko00981	12.81190476	25.47142857	44.78571429	425.5428571	11.55357143	21.41785714	739.0785714	424.0630952
ko00982	556.908658	2546.792857	994.8623377	4203.521825	238.4321429	172.8107143	1786.032143	3924.045635
ko00983	2362.162554	11554.05714	3623.81039	10180.7828	615.5928571	576.0642857	3407.392857	10098.92566
ko00984	1.333333333	1.8	9	51	0	1.8	139.55	333.8666667
Biosynthesis, of, secondary, metabolites	140.4300866	637.0714286	237.1766234	694.6937831	52.35357143	39.26785714	379.9035714	765.3056878
ko01040	1012.510606	4886.95	1551.119697	4199.819444	298.8166667	239.15	1485.075	4379.244444
ko01051	178.5062771	717.7285714	352.2718615	2510.112698	172.2047619	58.75714286	646.5714286	2207.184127
ko01053	759.9681818	3684.75	1170.224242	3586.738889	255.2166667	183.3	783.4	3545.772222
ko01054	114.1848485	587.5	157.3909091	132.7	2.8	25.6	102.2	214.8333333
ko01055	126.5300866	611.8214286	194.4266234	564.6900794	41.22857143	35.24285714	333.7535714	565.2103175
ko01057	3.833333333	7.5	10.66666667	28.83333333	3.708333333	0.625	29	34.04166667
ko01059	0	0	0	0	0	0	4.5	0
ko01062	0	0.25	12.75	0	0	5.75	155.75	0
ko01100	81816.35476	392173.8786	129490.0643	396101.0877	28664.04643	20367.88214	136608.5464	398033.6758
ko01110	36129.14113	173460.6286	57115.41277	172959.1034	12499.62976	8915.432143	58729.97143	173539.8165
ko01120	23982.46515	113206.8	38862.34242	136294.4065	10504.51667	6412.5	50554.075	134023.4481
ko01130	24718.17749	118303.8786	39396.84459	120379.1646	8526.129762	6253.682143	44881.47143	121205.7276
ko01200	13182.41926	63316.99286	20851.86537	62163.21164	4415.340476	3389.785714	24805.90714	62350.58545
ko01210	3470.619697	16625.55	5466.115152	15762.54074	1192.391667	830.725	5416.8	15901.59907
ko01212	3060.983333	14707.6	4821.45	12884.93333	999.325	755.875	5640.9	13663.225
ko01220	680.228355	2767.442857	1369.627489	9964.079233	1039.59881	282.3607143	3615.832143	9186.386376
ko01230	15035.68615	72046.77143	23821.00693	72282.92341	5153.611905	3742.642857	25360.50357	72378.32698
ko01501	3163.100866	15299.36429	4887.4329	13418.10728	872.7440476	721.5035714	3257.860714	13589.59299
ko01502	780.3028139	3712.021429	1252.873593	4145.695635	293.6452381	186.9928571	1087.503571	4071.749206
ko01503	2978.183117	13829.97143	4815.075108	18161.68175	1406.111905	683.1928571	2478.678571	17461.17698
ko01523	633.2170996	3059.057143	1000.133117	2811.650397	206.1428571	154.6642857	971.2178571	2865.484921
ko01524	537.0363636	2507.1	926.7984848	3433.925926	192.1583333	180.975	2306.5	3298.684259
ko02010	16693.11818	77558.15	27070.90758	117310.3898	8184.983333	4753.95	41736.875	114107.1481
Two-component_system	18496.78182	88990.75	28788.90909	82583.09907	5252.5	4143.4	19739.525	84318.15741
ko02024	9270.249351	44406.01429	14371.85866	49673.32579	2676.052381	2410.878571	22173.56071	49069.01984
ko02025	1689.142424	7646.55	2790.478788	15284.03611	768.7666667	367.6	1425.425	14887.76111
ko02026	3744.113203	17168.44286	6173.951732	24865.68571	1669.415476	828.1607143	3065.557143	23948.30119
ko02030	7832.676407	39011.53571	11519.0368	22155.26495	658.297619	1597.021429	5041.539286	24188.53757
ko02040	5426.913203	25841.49286	8489.035065	21981.50794	678.5821429	1150.010714	5449.907143	22975.25675
ko02060	6057.39026	28344.91429	9816.963203	37675.47302	1799.077381	1224.103571	1751.585714	36168.41706
ko03008	366.8435065	1810.892857	543.1532468	1262.802381	85.25714286	78.33571429	226.4571429	1347.809524
ko03010	10554.41926	51260.44286	16269.4987	44556.96997	3324.807143	2466.385714	12641.98214	45236.50212
ko03013	264.9887446	1247.214286	416.138961	1525.648016	120.8857143	54.87857143	93.81071429	1479.742063
ko03018	2491.628139	12162.46429	3818.402597	9893.909127	709.2857143	594.9285714	3434.410714	10087.88651
ko03020	505.3203463	2446.785714	795.7064935	2227.160317	164.9142857	125.1714286	847.2142857	2295.14127
ko03022	0	0	0	0	0	0	4.5	0
ko03030	2035.111472	9807.364286	3219.285931	9402.788757	748.127381	524.3535714	3716.060714	9426.824471
ko03050	0	0	0	0	0	0	13.5	0
ko03060	2390.62013	11600.75714	3722.764935	10481.54947	745.3428571	584.0142857	3522.842857	10546.37566
ko03070	3866.831602	18102.82143	6306.250866	23921.69749	1367.795238	906.4428571	4847.003571	22834.85106
ko03320	483.1735931	2400.464286	716.8298701	1772.614683	115.3607143	109.4535714	641.4607143	1812.217063
Base, excision, repair	1427.848485	6802.2	2323.459091	7377.294444	568.8	369.8	2618.15	7317.677778
ko03420	898.5391775	4306.871429	1444.022078	4355.520635	327.0285714	228.1428571	1665.878571	4284.515873
ko03430	2556.884199	12288.66429	4040.016234	12637.91098	929.1607143	640.5535714	4070.910714	12529.31336
ko03440	3069.329004	14741.87857	4829.535498	14647.24974	1124.229762	756.1821429	4603.921429	14549.71283
ko03450	0.666666667	0.2	18	15	0	12.2	235.2	38.13333333
ko04011	129.6285714	618.9714286	216.502381	607.0456349	44.93690476	30.71785714	99.35357143	706.140873
ko04013	252.0919913	1223.392857	388.7623377	1111.198677	82.45714286	60.73571429	322.2571429	1131.472487
ko04016	386.6054113	1850.114286	621.7722944	1762.240608	131.102381	101.8285714	785.3607143	1875.417989
ko04024	0	0	0	0	0	0	4.5	0
ko04064	0	0	0	0	0	4	61	0
ko04066	617.5506494	3035.135714	946.8246753	2345.77328	113.9642857	151.6714286	1153.814286	2405.020899
ko04068	381.7205628	1842.364286	605.2647186	1718.244312	127.3940476	91.45357143	426.1107143	1837.61336
ko04070	380.4188312	1837.735714	599.3155844	1996.413095	124.1142857	97.57142857	775.8892857	1982.802381
ko04072	126.5300866	611.8214286	190.1766234	559.6900794	41.22857143	27.24285714	102.7535714	566.7103175
ko04080	0	0.25	17	0	0	5.75	145.25	0
ko04112	1746.177706	8517.857143	2816.969481	7017.203175	500.3428571	456.8142857	3729.642857	7260.979365
ko04113	0.483333333	0.25	0	16.92222222	0	1.75	133.75	1.188888889
ko04115	0.9	0.95	26.5	19.2	0	13.45	513.95	38.6
Sulfur, relay, system	2163.632251	10425.60714	3343.142208	10182.93929	712.8678571	498.2892857	2431.167857	10221.36548
ko04138	0	0.25	0	5	0	5.75	174.25	0
ko04141	127.7467532	612.2714286	198.6766234	576.7900794	41.22857143	49.49285714	581.5035714	574.5436508
ko04142	241.0664502	1198.671429	366.6584416	672.9900794	44.02857143	46.69285714	19.30357143	705.5103175
ko04146	1006.193939	4877.65	1577.20303	4200.037037	321.9833333	251.4	1724.95	4322.853704
ko04151	126.5300866	611.5714286	190.1766234	554.6900794	41.22857143	25.49285714	49.50357143	566.7103175
ko04152	366.2935065	1810.492857	538.4032468	1248.680159	85.25714286	85.93571429	401.0571429	1272.887302
ko04210	114.2	588.25	179.8	147.7	2.8	34.85	523.45	216.5
ko04211	381.7205628	1842.364286	605.2647186	1718.244312	127.3940476	91.45357143	421.6107143	1837.61336
ko04212	886.6227273	4289.2	1393.130303	3939.17963	265.4333333	212.6	1211.8	4064.72963
ko04213	521.4807359	2478.507143	848.3179654	2706.605952	207.0511905	128.3392857	789.4178571	2754.982143
ko04214	257.058658	1231.842857	442.9290043	1151.288492	59.29047619	72.93571429	793.3321429	1204.103968
ko04215	0.9	0.95	26.5	19.2	0	13.45	513.95	38.6
ko04216	254.6768398	1224.092857	397.3532468	1164.527381	109.3321429	58.61071429	326.8821429	1139.90119
ko04217	634.5140693	3060.157143	988.7012987	2866.672619	206.1428571	158.7642857	1185.567857	2983.47381
ko04260	343.8045455	1763.25	494.4227273	445.2666667	8.4	82.05	500.35	652.1666667
ko04370	0	0	0	0	0	4	61	0
ko04380	0.083333333	0	0	1.5	0	0	0	0.166666667
ko04612	126.5300866	611.5714286	190.1766234	554.6900794	41.22857143	25.49285714	45.00357143	566.7103175
ko04614	0.8	0.7	17	42.00740741	0	0	7.5	7.740740741
ko04621	615.0917749	3024.814286	934.0541126	1996.834127	109.827381	130.1535714	507.1357143	2125.944841
ko04622	15.76190476	31.57142857	44.95238095	435.1011905	42.13690476	4.517857143	19.80357143	383.3630952
ko04625	0	0	0	0	0	4	61	0
Plant-pathogen, interaction	747.8909091	3649.1	1154.504545	3512.486111	156.05	164.2	743.425	3465.711111
ko04657	126.5300866	611.5714286	190.1766234	554.6900794	41.22857143	29.49285714	106.0035714	566.7103175
ko04659	126.5300866	611.5714286	190.1766234	554.6900794	41.22857143	25.49285714	45.00357143	566.7103175
ko04668	0	0	0	0	0	4	61	0
ko04714	600.4147186	2988.392857	917.025974	1699.482937	117.7321429	155.2107143	1223.282143	1944.023413
ko04723	0	0	0	0	0	4	61	0
ko04724	370.9116883	1812.692857	548.7441558	1336.043122	85.25714286	98.13571429	901.2571429	1501.583598
ko04726	0.683333333	0	8.5	12.3	0	4	95.25	1.366666667
ko04727	484.2116883	2400.192857	703.0441558	1475.765344	88.05714286	119.7357143	906.4571429	1716.50582
ko04728	0.683333333	0	8.5	12.3	0	0	38.75	1.366666667
ko04910	264.0205628	1247.714286	424.5480519	1520.688757	120.8857143	70.37857143	481.8107143	1481.016138
ko04913	0	0	0	0	0	4	61	0
ko04914	126.5300866	611.5714286	190.1766234	554.6900794	41.22857143	25.49285714	45.00357143	566.7103175
ko04915	126.5300866	611.5714286	190.1766234	554.6900794	41.22857143	25.49285714	45.00357143	566.7103175
ko04916	0	0	0	0	0	0	3.75	0
Prolactin, signaling, pathway	125.2285714	611.3714286	189.0857143	534.7678571	41.22857143	25.29285714	18.80357143	527.2214286
Thyroid, hormone, synthesis	375.9220779	1827.914286	576.2722944	1653.311905	93.10238095	81.67857143	353.0857143	1699.730952
ko04920	241.9482684	1199.321429	361.5675325	748.6595238	70.90357143	54.71785714	306.5785714	783.5797619
ko04921	0	0	0	0	0	4	61	0
ko04922	629.6744589	3060.328571	992.3961039	3044.826587	206.5714286	153.5071429	1057.846429	2959.656349
ko04923	0	0	0	0	0	4	61	0
ko04924	0	0	8.5	10.96296296	0	0	0	0.296296296
ko04928	114.1181818	587.3	153.3909091	128.5	2.8	21.4	0.5	177.9
ko04930	253.0601732	1223.442857	387.8532468	1103.157937	82.45714286	58.28571429	323.3071429	1093.398413
ko04931	264.0205628	1247.914286	442.5480519	1529.170238	120.8857143	66.57857143	445.0107143	1517.964286
ko04932	344.7045455	1764.2	520.9227273	464.4666667	8.4	95.5	1014.3	690.7666667
ko04934	13.5452381	25.42142857	46.28571429	441.5678571	38.42857143	10.04285714	201.9535714	433.0547619
ko04940	239.9134199	1199.321429	352.9766234	700.9123016	44.02857143	52.84285714	258.9535714	781.7992063
ko04964	126.9482684	611.5714286	191.7675325	552.4900794	41.22857143	25.49285714	85.25357143	564.4103175
Carbohydrate, digestion, and, absorption	28.70714286	46.83571429	1.857142857	1053.192857	250.4571429	1222.742857	378.1714286	1044.285714
ko04974	0	0	8.5	18.22222222	0	0	0	0.222222222
ko04976	0	0	0	0	0	0	5	0
ko04978	0.55	0.65	2	15.9	0	18.15	364.65	74.7
ko04979	0	0.25	17	0	0	5.75	145.25	0
ko05010	608.9584416	3012.414286	945.4707792	1980.549868	75.53571429	161.6285714	1586.360714	2172.943915
ko05012	344.7045455	1764.2	520.9227273	464.4666667	8.4	95.5	1014.3	690.7666667
Amyotrophic, lateral, sclerosis_ALS	143.2753247	643.9928571	287.3790043	1040.735714	83.36547619	48.06071429	636.1071429	1094.284524
ko05016	609.54329	3011.664286	954.0616883	1990.155423	129.2857143	160.1285714	1359.360714	2171.782804
ko05020	12.74675325	24.07142857	44.37662338	414.4900794	38.42857143	3.892857143	22.80357143	349.5436508
ko05030	0.683333333	0	8.5	12.3	0	0	34.25	1.366666667
ko05031	0.683333333	0	8.5	12.3	0	0	34.25	1.366666667
ko05034	0.683333333	0	8.5	12.3	0	0	34.25	1.366666667
ko05100	3.833333333	7.5	10.66666667	28.83333333	3.708333333	0.625	9	34.04166667
ko05110	237.5030303	1191	328.1151515	347.5703704	13.01666667	44.05	1	438.2537037
ko05111	5064.413853	24821.72857	7571.226407	19248.61918	1031.204762	1020.307143	2027.246429	19535.31561
ko05120	399.5854978	1874.285714	634.8989177	2122.579762	142.6559524	95.24642857	471.4392857	2152.210714
ko05132	878.8320346	4266.478571	1329.117316	3495.41455	253.8797619	191.6321429	637.6714286	3515.477646
ko05133	456.0991342	1618.635714	992.5004329	7706.014947	459.147619	103.9714286	351.9392857	6997.987566
ko05134	742.6051948	3637.835714	1181.980736	2572.224206	151.0559524	180.5964286	1448.089286	2729.921825
ko05140	0	0	0	0	0	4	61	0
ko05142	239.8300866	1198.871429	360.4766234	699.1530423	44.02857143	46.89285714	36.50357143	743.4066138
ko05143	240.3134199	1199.071429	352.9766234	699.8900794	44.02857143	47.09285714	42.70357143	780.8769841
ko05145	0.9	0.95	26.5	19.2	0	13.45	513.95	38.6
ko05146	0.428571429	1.821428571	2.285714286	312.1428571	0.428571429	9.892857143	205.1785714	248.0714286
ko05150	129.1166667	617.75	201.2166667	263.7555556	17.63333333	29.85	128.95	352.0555556
ko05152	381.4735931	1836.614286	623.5298701	1718.970238	123.6857143	107.3785714	1287.910714	1775.997619
ko05161	0.9	0.95	26.5	19.2	0	13.45	513.95	38.6
ko05163	0.9	0.95	26.5	19.2	0	17.45	574.95	38.6
ko05164	0.9	0.95	26.5	19.2	0	13.45	513.95	38.6
ko05165	253.0601732	1223.442857	387.8532468	1103.157937	82.45714286	62.28571429	384.3071429	1093.398413
ko05166	0	0.25	17	0	0	5.75	145.25	0
ko05167	0.9	0.95	26.5	19.2	0	17.45	574.95	38.6
ko05168	0.9	0.95	26.5	19.2	0	13.45	513.95	38.6
ko05170	0.9	0.95	26.5	19.2	0	13.45	513.95	38.6
ko05200	554.8149351	2539.771429	978.0008658	3913.670635	261.1702381	183.7678571	2166.078571	3765.55754
ko05203	253.0601732	1223.442857	387.8532468	1103.157937	82.45714286	58.28571429	323.3071429	1093.398413
ko05204	535.3015152	2506.15	919.9575758	3403.944444	192.1583333	167.525	1685.3	3256.902778
ko05205	126.5300866	611.8214286	198.6766234	559.6900794	41.22857143	31.24285714	202.2535714	566.7103175
ko05206	260.8950216	1238.642857	416.2774892	1202.856085	143.6238095	71.48571429	480.0071429	1223.879894
ko05210	0.9	0.95	26.5	19.2	0	13.45	513.95	38.6
ko05211	13.5452381	25.42142857	46.28571429	441.5678571	38.42857143	10.04285714	201.9535714	433.0547619
ko05215	126.5300866	611.5714286	190.1766234	554.6900794	41.22857143	25.49285714	45.00357143	566.7103175
ko05219	126.0467532	611.6214286	189.1766234	542.9900794	41.22857143	31.04285714	198.0535714	527.4436508
ko05222	0.9	0.95	26.5	19.2	0	17.45	574.95	38.6
ko05225	413.8396104	1901.828571	715.0385281	2898.212698	181.5130952	130.7821429	1344.171429	2727.19246
ko05230	758.5471861	3670.078571	1183.55974	3303.07381	247.3714286	177.1071429	996.4214286	3280.428571
ko05231	126.5300866	611.8214286	190.1766234	559.6900794	41.22857143	27.24285714	102.7535714	566.7103175
ko05323	0.083333333	0	0	1.5	0	0	0	0.166666667
ko05340	252.5768398	1222.942857	387.8532468	1102.680159	82.45714286	58.78571429	233.3071429	1094.153968
ko05410	0	0	8.5	10.96296296	0	0	0	0.296296296
ko05416	0.9	0.95	26.5	19.2	0	13.45	513.95	38.6
ko05418	797.2632035	3744.542857	1313.235065	4606.11627	308.9071429	219.3857143	1813.182143	4459.865079
